# Supplementary material for: Chemotherapy-induced complement signaling modulates immunosuppression and metastatic relapse in breast cancer
Source: Nat Commun. 2022 Oct 2;13:5797. doi: 10.1038/s41467-022-33598-x (PMC9527249; doi:10.1038/s41467-022-33598-x)
Supplement: Supplementary file 4 — Source Data [file 41467_2022_33598_MOESM4_ESM.xlsx]

## Sheet: Fig.1
		Fig.1b											Fig.1d					Fig.1j
		normal					dox												PBS							DOX							CIS
		n1	n2	n3	n4	n5	d1	d2	d3	d4	d5		PBS	DOX	CIS			3	856000	370000	141000	468000	265000	1030000	340000	1730	330	418000	31300	1020000	9950000	1140000	7610000	19700	27700000		10600000
	Ccl2	-1.19775	-0.78712	-0.57592	-0.84165	-1.03525	0.631872	1.2344	1.31348	1.07314	0.184804		8.51	11.8	11.4			7	2760000	2640000	28800000	19900000	6920000	39500000	2900000	202000	15200000	40900000	16300000	20500000	39600000	23900000	732000	90500000	87300000
	Cxcl2	-0.14053	-0.82201	-0.32492	-1.2888	-0.60876	-0.27656	2.26575	-0.02525	0.285596	0.935471		5.36	8.98	13.1			11	24600000	4130000		1070000	26600000	7170000		55600000			94200000	250000000
	Il-6	-0.4159	-0.66722	-0.742	-1.36121	0.528271	0.316859	0.844595	2.00546	-0.86034	0.351487		4.46	11.2	14.8
	Il-1b	-0.26358	-0.63853	-0.70177	-0.67193	-0.35767	0.822932	2.48669	0.131934	-0.0532	-0.75487		4.51	8.74	7.08
	Tnf-a	-0.73061	-0.70671	-1.03337	-0.39372	0.377378	0.038338	1.8213	1.65686	-0.57716	-0.45231		5.37	7.55	6.57
	Cxcl1	-0.67942	-1.17152	-0.35362	-1.22636	1.25073	-0.65839	0.29851	1.65409	0.042039	0.843945
	Cd274	0.495532	-1.38962	0.033773	-0.07227	-0.68428	-0.28155	1.04896	1.37742	-1.5155	0.987528		Fig.1e
	Nlrp3	-0.13863	0.413181	-0.44392	-0.34946	-0.09003	0.200009	2.56074	-0.47842	-1.19469	-0.47878
	Cxcl5	-0.79468	1.20983	-0.72279	1.16398	-1.24348	-1.21153	0.640887	-0.5249	0.403685	1.079		PBS	DOX	CIS
	Tlr4	2.2296	-0.99705	-0.0882	-1.09143	-0.34735	0.002614	-0.27248	1.15758	-0.54656	-0.04673		3.92	6.23	6.34
	Tlr3	1.74815	0.364778	0.75244	-1.38208	-1.28306	-0.94872	0.277317	0.68276	-0.43958	0.227993		3.89	5.05	4.91
	Serpine1	-0.54469	0.420643	-0.48227	-0.42483	0.162059	-1.935	-0.27401	0.320754	0.952405	1.80493		4.13	4.71	6.08
	Ctgf	-0.39804	0.092396	-0.3688	-0.29724	-0.28127	-0.81396	-0.64434	0.885699	2.49408	-0.66853		3.43	4.23	3.95
	Mmp1	-0.92133	2.19664	-0.34196	-0.53468	1.34157	-0.48911	0.196415	-0.37116	-0.2848	-0.79159		3.39	4.89	4.89
	Sparc	2.03575	0.117875	-0.50868	0.3686	0.047499	-1.7601	-0.45677	-0.3941	-0.36995	0.919881							Fig.1k	PBS	DOX	CIS
	Col1a	1.66338	0.078189	-0.14025	0.222362	0.957767	-2.02498	-0.72816	-0.48877	-0.13374	0.5942		Fig.1f						1.10514	0.598863	1.21152
	Asma	0.767553	0.310267	0.875185	0.803168	0.04956	-1.79432	-0.96906	-0.62981	-0.74868	1.33614								0.180053	1.52868	2.62003
	Tnc	0.446847	2.0623	0.875754	-0.17253	-0.05521	-1.52982	-1.05482	-0.23022	-0.47357	0.13127		PBS	DOX	CIS				1.12681	0.784038	0.200934
													37.5	35.7	41.2				1.76507	1.16621	2.95492
		normal				cis							42.5	39.4	43.3				0.923904	0.880565	1.72567
		n1	n2	n3	n4	c1	c2	c4	c5				35.9	36.7	43.1				0.782068	0.943603	7.89948
	Ccl2	0.42236	-1.52083	-1.50485	-0.31825	0.742671	0.665208	0.796496	0.717191				41.1	38.1	42.5				1.11696
	Cxcl2	-0.1072	-1.26523	-1.63293	-0.08826	0.8352	1.20557	0.462026	0.590815				37.1	38.3	43.8				0.725361	0.053088	0.192378
	Il-6	0.369778	-1.49191	-1.50637	0.006629	0.510086	1.02576	0.060228	1.0258										0.693824	3.99474	23.7845
	Il-1b	-0.74799	-0.77184	-0.86318	-0.45056	1.22025	0.714333	-0.66704	1.56604				Fig.1g						1.81866	10.749	22.9435
	Tnf-a	0.074708	-0.6957	-0.28433	1.08074	-0.85236	-0.28305	-0.93319	1.89317										0.762155	4.28384
	Cxcl1	0.576855	-1.51022	-1.53914	-0.14406	0.708551	0.905273	0.207701	0.795036				PBS	DOX	CIS					5.38765
	Cd274	-0.65325	-0.63782	-0.03363	-1.23148	1.99485	0.60472	-0.41074	0.367353				2.39	2.68	1.51					10.4074
	Nlrp3	-0.31922	-0.47844	2.42705	-0.58977	-0.01391	-0.14664	-0.54617	-0.3329				2.27	1.67	1.89					6.28121
	Cxcl5	-0.55795	0.747154	2.21225	-0.22931	-0.56756	-0.54549	-0.57003	-0.48906				2.16	1.85	1.84
	Tlr4	0.313533	-1.21744	-1.14717	0.237821	1.20183	0.001175	-0.79405	1.4043				2.31	1.34	1.1
	Tlr3	1.23989	-1.3013	-1.10665	0.910741	1.00106	0.344824	-0.57285	-0.51572				2.83	2.07	1.45
	Serpine1	-0.39979	-1.38141	-1.03327	0.545235	1.1123	0.65226	-0.69026	1.19493
	Ctgf	-0.29696	-1.25156	-1.2526	0.19393	1.11215	0.529101	-0.45389	1.41984
	Mmp1	-0.59291	0.872381	2.13475	-0.12092	-0.56618	-0.58751	-0.55313	-0.58647
	Sparc	-0.19388	-1.22706	-1.22647	0.075842	0.953419	0.68674	-0.56686	1.49827
	Col1a	-0.4036	-1.05961	-1.05313	-0.02019	0.98495	0.293713	-0.54523	1.8031
	Asma	-0.47373	-0.90631	-0.11626	-1.0983	0.879494	0.478382	-0.59969	1.83641
	Tnc	-0.57002	-0.86636	-0.8189	-0.49366	1.07615	0.316678	-0.51196	1.86808

## Sheet: Supp. Fig1
Supp. Fig 1b					Supp. Fig 1d							Supp. Fig 1e
	PBS	DOX	CIS			PBS	DOX	CIS					normal						dox						cis
	0.960512	0.260917	0.42071			100.182	86.2704	82.852				Granulocytes	8.51	5.36	4.46	4.51	5.37		11.8	8.98	11.2	8.74	7.55		11.4	13.1	14.8	7.08	6.57
	1.03949	0.405822	0.306782			110.141	77.5659	66.5014				IMs	1.78	1.72	1.65	1.33	1.67		1.97	1.4	1.43	1.24	1.46		1.69	2.83	2.03	1.22	1.45
	0.854287	0.133772				89.6776	81.8858	82.9195				Ly6Cint monocytes	6.52	5.21	5.65	5.01	5.63		6.89	4.88	4.64	5.26	4.86		6.29	5.64	5.1	5.01	6.42
	1.14571											Monocytes	2.39	2.27	2.16	2.31	2.83		2.68	1.67	1.85	1.34	2.07		1.51	1.89	1.84	1.1	1.45
												Eosinophils	3.92	3.89	4.13	3.43	3.39		6.23	5.05	4.71	4.23	4.89		6.34	4.91	6.08	3.95	4.89
												AMs	4.99	5.42	5.73	5.28	5.21		8.63	7.35	6.16	5.8	6.7		7.8	6.14	7.94	5.43	6.5
												Other myeloid	6.21	5.11	6.99	5.57	5.85		4.58	4.41	4.3	4.8	5.15		6.56	6.18	5.01	5.38	6.27
												B cells	21.8	21.6	23.8	22.8	22.9		17.2	18.6	21	17.5	19.4		9.58	11.5	9.87	19.5	16.5
												CD4 T cells	22.5	26.7	21.1	24.4	20.9		21.6	24.9	23.1	23.8	22.7		24.7	28.1	26.6	27	25.5
												CD8 T cells	8.42	8.07	6.75	8.87	7.6		7.67	8.27	8.03	8.82	9.29		6.38	9.17	7.03	10.5	9.08
												Nk cells	9.92	8.62	9.44	8.02	8.5		8.46	6.9	6.41	8.03	8.2		10.9	10.3	7.39	9.06	8.64
												Other CD45	3.04	6.03	8.14	8.47	10.15		2.29	7.59	7.17	10.44	7.73		6.85	0.24	6.31	4.77	6.73
Supp. Fig 1f
		SFM	3uM	5uM	10uM
	DOX	1	0.787311	0.837481	0.318245
	CIS	1	1.08816	1.04307	0.536825
Supp. Fig 1g
	Time	Control		DOX			CIS
	0	1	1	1	1	1	1	1
	0.5	0.956921	0.973091	0.964147	1.00231	0.96351	0.974596	0.900959
	1	0.97387	0.962182	0.962209	0.995377	0.964379	0.990762	0.932907
	1.5	0.955508	0.958545	0.953488	0.991525	0.962641	0.983834	0.926517
	2	0.963983	0.969455	0.952519	1.00847	0.990443	0.996921	0.960596
	2.5	0.960452	0.997818	0.952519	1.01618	0.980886	0.983064	0.937167
	3	0.993644	0.987636	0.983527	1.0131	0.995656	1.00847	0.940362
	3.5	0.973164	1.02982	0.982558	1.02928	1.02346	1.03002	0.971246
	4	1.00565	1.03782	0.998062	1.03467	1.04865	1.04465	1.00852
	4.5	1.01201	1.06182	0.995155	1.04622	1.06777	1.05697	1.03195
	5	1.02048	1.08509	1.0281	1.07935	1.09731	1.10316	1.05005
	5.5	1.05297	1.11127	1.01066	1.10092	1.10078	1.1224	1.09585
	6	1.10523	1.14764	1.0533	1.13868	1.10339	1.12394	1.13418
	6.5	1.10381	1.15636	1.06298	1.16795	1.13814	1.14935	1.15868
	7	1.13489	1.17382	1.0814	1.18105	1.19201	1.18476	1.23003
	7.5	1.13418	1.17018	1.07752	1.22881	1.19983	1.23018	1.23962
	8	1.12853	1.20509	1.09302	1.22573	1.16073	1.25096	1.25453
	8.5	1.12147	1.19345	1.1095	1.25347	1.22763	1.24788	1.26731
	9	1.15537	1.21818	1.12888	1.28043	1.23197	1.30177	1.31097
	9.5	1.1815	1.22036	1.14535	1.32357	1.30495	1.33333	1.37806
	10	1.18291	1.26473	1.1405	1.32743	1.32754	1.3495	1.41321
	10.5	1.18432	1.25745	1.21318	1.35824	1.33623	1.40955	1.44622
	11	1.22881	1.248	1.2093	1.36749	1.34752	1.42571	1.52929
	11.5	1.24859	1.28	1.21705	1.41294	1.4066	1.44419	1.55165
	12	1.25565	1.29673	1.21609	1.44915	1.47003	1.50039	1.63365
	12.5	1.2952	1.32	1.27519	1.48382	1.5126	1.54042	1.69649
	13	1.28602	1.33018	1.30814	1.53775	1.55864	1.59892	1.74441
	13.5	1.33192	1.37673	1.34399	1.58243	1.59513	1.62048	1.78168
	14	1.31073	1.39782	1.35465	1.59553	1.649	1.65974	1.82641
	14.5	1.34393	1.39855	1.40988	1.63713	1.70113	1.71748	1.89883
	15	1.37006	1.43491	1.4312	1.69106	1.7967	1.79215	2.01065
	15.5	1.41031	1.44873	1.49322	1.72958	1.84796	1.85989	2.06177
	16	1.43856	1.48	1.5407	1.81433	1.94353	1.94149	2.18211
	16.5	1.45975	1.49745	1.59012	1.85901	2.0556	1.98691	2.21406
	17	1.48235	1.49745	1.66376	1.87673	2.1199	2.01386	2.30671
	17.5	1.49506	1.53527	1.71027	1.92296	2.19114	2.07082	2.39084
	18	1.51483	1.55564	1.76163	1.98074	2.26151	2.11855	2.48243
	18.5	1.5904	1.60073	1.82461	2.09861	2.40573	2.21709	2.60809
	19	1.62359	1.64945	1.89438	2.12866	2.5404	2.24711	2.71885
	19.5	1.6137	1.65891	1.94864	2.20416	2.67941	2.34257	2.84984
	20	1.65113	1.68436	1.96899	2.27427	2.79409	2.41724	2.94569
	20.5	1.67514	1.68145	2.03488	2.31433	2.9053	2.50346	3.06816
	21	1.69492	1.70182	2.12403	2.37288	2.99479	2.60508	3.15229
	21.5	1.75212	1.75127	2.19574	2.45994	3.12858	2.70208	3.34398
	22	1.78955	1.81382	2.30911	2.53929	3.28063	2.76597	3.38126
	22.5	1.80791	1.81164	2.35078	2.66487	3.42919	2.86066	3.53461
	22.8333	1.8178	1.81527	2.46027	2.78968	3.51086	2.98152	3.61768
	23.25	1.83898	1.88073	2.48449	2.81433	3.61859	2.98229	3.7295
	23.5833	1.85593	1.87564	2.59012	2.92065	3.72633	3.07544	3.81683
	23.9167	1.84675	1.93164	2.65988	2.9584	3.78801	3.10932	3.87753
	24.5833	1.87359	1.93018	2.75678	3.11556	3.89053	3.17398	4.0213
	24.9167	1.88489	1.96655	2.82655	3.15716	3.97741	3.20169	4.05218
	25.25	1.83969	1.94618	2.88372	3.1587	4.06516	3.27483	4.10863
	25.5833	1.86229	1.984	2.96415	3.26579	4.18766	3.34026	4.24814
	25.9167	1.87147	2.01309	2.98643	3.27889	4.22067	3.398	4.37913
	26.25	1.87288	1.97382	3.10271	3.39676	4.32928	3.4565	4.42066
	26.6	1.86158	1.98473	3.12694	3.44068	4.36316	3.50655	4.55698
	26.9	1.87924	2.06546	3.2093	3.53544	4.48479	3.56659	4.76145
	27.3	1.87288	2.10764	3.11046	3.32203	4.58384	3.40108	4.83067
	27.6	1.85593	2.12218	3.16085	3.37288	4.71763	3.44573	4.90948
	27.9	1.84746	2.14982	3.31202	3.43297	4.77498	3.44881	4.87114
	28.3	1.87853	2.17164	3.37791	3.60092	4.7576	3.48114	5.02663
	28.6	1.87994	2.20073	3.52713	3.70262	4.96611	3.59507	5.30138
	28.9	1.91949	2.26473	3.64147	3.79969	5.11729	3.6582	5.45687
	29.3	1.93079	2.27927	3.62791	3.83975	5.25108	3.75212	5.57827
	29.6	1.89407	2.288	3.83721	3.9584	5.3119	3.82756	5.84451
	29.9	1.90254	2.37673	3.97287	4.06317	5.39705	3.90916	5.9361
	30.3	1.85593	2.36073	3.96705	4.07242	5.54127	3.95073	5.95101
	30.6	1.88559	2.38982	4.02325	4.16025	5.49435	3.9846	6.12566
	30.9	1.86299	2.37673	4.01938	4.11402	5.54648	3.90454	6.09372
	31.3	1.8983	2.38545	4.10465	4.22188	5.65247	4.00154	6.15335
	31.6	1.82627	2.34036	4.15698	4.2604	5.62467	4.06159	6.30032
	31.9	1.95057	2.42764	4.21899	4.34977	5.72546	4.04773	6.40681
	32.3	1.89689	2.43491	4.37791	4.40832	5.79496	4.17398	6.47923
	32.6	1.86582	2.47855	4.38178	4.52696	6.02259	4.31101	6.77742
	32.9	1.86158	2.496	4.52907	4.56086	6.11642	4.39415	6.93291
	33.3	2.00565	2.496	4.60853	4.65177	6.17724	4.49423	7.10117
	33.6	2.11864	2.49309	4.68992	4.69646	6.32667	4.48037	7.27796
	33.9	2.16525	2.46691	4.8062	4.71495	6.31624	4.53887	7.35037
	34.3	2.34181	2.49455	4.84884	4.72111	6.46568	4.51424	7.26304
	34.6	2.46469	2.47564	4.75194	4.7473	6.43093	4.48653	7.31417
	34.9	2.55085	2.46109	4.82558	4.76425	6.56472	4.56505	7.37593
	35.3	2.75565	2.47127	4.88178	4.75809	6.61164	4.61124	7.63579
	35.6	2.92655	2.50327	4.96511	4.77196	6.63945	4.68052	7.66773
	35.9	3.00989	2.56291	5.11822	4.91217	6.8914	4.85604	7.89989
	36.3	3.16102	2.51927	5.10853	4.96302	6.96959	4.82063	7.90415
	36.6	3.32345	2.50473	5.16085	4.96456	7.11207	4.83295	7.96805
	36.9	3.42796	2.47418	5.25581	5.10478	7.10513	4.82833	7.92971
	37.3	3.48588	2.50473	5.16085	5.13251	7.14335	4.98691	8.18956
	37.6	3.39831	2.53964	5.40891	5.19569	7.21981	4.97921	8.26624

## Sheet: Fig.2
	Fig.2c				Fig.2d				Fig.2e				Fig.2h
	# mets/mouse				metastatic area					with met	wo met			with MET	wo MET
	PBS	DOX	CIS		PBS	DOX	CIS		PBS	73	27		PBS	75	25
	0	1	0		0.432	3.0618	1.0206		DOX	65	35		DOX	89	11
	0	0	0		1.0304	5.232	0.684		CIS	30	70		CIS	50	50
	2	0	2		2.0792	2.0976	0.4864
	0	1	0		3.2604	3.1284	0.4408
	1	2	0		0.8585	1.9551
	1	3	0		1.7472	0.3968
	1	2	0		0.7395	3.5776
	2	0	0		1.5052	4.6256
	1	1	1		1.0148	3.4034
	0	0	1		0.6633	1.6456
	8	0			1.1904	1.4274
	2	0			1.2696
	1	4			4.5269
	0	4			4.1292
	5	2			0.6004
	10	0			0.78
	0	4
	2	3
	1	0
	5	5
	8	4
	3	7
		1
		4
		6
		0

## Sheet: Supp. Fig2
	Supp. Fig 2c				Supp. Fig 2d				Supp. Fig 2e				Supp. Fig 2f				Supp. Fig 2g				Supp. Fig 2h				Supp. Fig 2i
	PBS	DOX	CIS		PBS	DOX	CIS		PBS	DOX	CIS		PBS	DOX	CIS		PBS	DOX	CIS		PBS	DOX	CIS		PBS	DOX	CPT
	0.710227	0.842803	0.0804924		1.46462	1.41038	0.662736		0.941601	1.05238	0.85009		1.88471	0.641604	0.862155		0.745025	0.790375	0.751282		1.08644	0.734857	0.983882		0.915718	0.929385	0.683371
	1.58144	0.838068	0.705492		1.21698	1.08255	0.358491		1.0596	1.10295	1.05479		1.54386	0.862155	0.681704		0.72559	0.489125	0.710829		0.82992	1.84091	1.32196		1.73576	1.03872	0.42369
	1.05587	0.861742	0.279356		0.714623	1.30189	0.70283		0.623721	1.15834	0.765804		0.862155	0.942356	1.38346		0.605738	0.706155	0.884201		1.17849	1.33089	0.954625		0.769932	0.67426	0.615034
	0.847538	2.00284	0.653409		1.13679	0.825472	0.712264		0.830825	1.10054	0.488862		1.22306	0.922306	1.42356		1.08839	0.72559	0.576754		1.5014	0.482863	0.725992		1.28018	0.592255	0.633257
	0.804924	1.28314	0.776515		1.03066	1.8066	0.898585		1.48585	1.61589	1.21854		0.681704	0.721805	1.28321		1.36696	0.842203	1.09803		0.762018	0.967234	1.75538		0.719818	0.70615	0.33713
	0.710227	1.06534	0.426136		0.665094	0.915094	0.419811		0.705599	0.669476	0.445515		0.220551	0.401003	0.441103		1.42527	1.40583	1.14426		0.666954	0.813322	0.836516		0.578588	0.519362	0.455581
	0.894886	0.514205	0.284091		1.36792	0.608491	0.568396		1.25226	1.44732	0.366045		1.04261	0.441103	0.661654		1.04304	0.540923	0.843748		0.974779	1.13775	0.592713		1.84903	0.555809	0.628702
	0.545455	0.849432	0.599432		0.403302	1.33255	0.92217		1.10054	1.02107	0.561108		0.541353	0.721805	0.661654		1.07491	1.19049	0.837969		1.00772	0.929703	0.808343		1.40078	1.83035	0.964981
	0.701705	1.07955	0.349432														0.76284	0.653038			1.24611	1.14858			0.871595	1.30117	1.19533
	1.39489	0.752841	0.545455														0.429965	0.803294			0.617635	0.82243			1.03346	1.73074	2.16031
	0.931818	1.25568	0.323864														0.95933	0.820631			0.824597	2.25383			0.759533	1.55019	1.3821
	0.701705	0.974432	0.505682														1.47945	0.803294			1.53867	0.953542			0.435798	2.10428	1.71829
		0.982955	0.460227														0.502203	0.999783			0.511445	1.64703			0.896498	0.684825	0.59144
		1.44602	0.352273														1.72795	1.08647			1.09441	1.19193			0.753307	1.05837	0.877821
			0.3125														1.06335				1.15942					1.07082	0.86537

## Sheet: Fig.3
	Fig.3b				3.c
		wo met	with met			PBS								DOX								CIS
	PBS	93	7		Granulocytes	23.4	10.3	5.68	9.08	5.11	43.1	9.6	8.35	52.8	35	31.2	23.7	11.8	12.4	13.7	15.4	17.8	16.5	25.7	27.9	12.1	5.99	9.53	12.6
	DOX	68	32		NK cells	9.3	11.5	5.7	7.61	14.2	4.72	10.1	10.7	10.5	8.58	10.6	7.59	20.8	8.8	15.2	11	9.08	12.2	8.81	6.7	16.2	7.72	5.47	7.46
	CIS	94	6		IMs	2.97	2.25	1.4	1.66	1.22	0.7	1.44	1.21	2.94	2.09	2.78	2.49	3.38	1.1	1.7	1.72	1.55	1.92	3.47	2.22	2.76	0.95	1.41	1.39
					Monocytes	4.12	5.28	2.78	3.59	6	2.95	4.64	4.97	5.86	4.71	6.76	5.65	12.1	4.13	8.02	5.68	4.65	7.54	5.13	3.78	10.8	4.74	3.34	4.95
					AMs	6.21	5.16	3.03	4.82	4.37	2.82	5.8	1.71	5.98	4.59	5.52	3.5	7.66	3.88	2.58	5.65	2.81	1.52	2.98	3.02	3.81	1.78	2.41	3.91
					DCs	0.94	0.77	0.43	0.61	0.34	0.11	0.52	0.27	0.32	0.43	0.47	0.46	0.36	0.2	0.22	0.36	0.43	0.34	0.69	0.71	0.64	0.22	0.33	0.33
					B cells	18.6	13.2	7.44	16.6	25.6	8.69	29.9	18.4	9.36	20.6	11.3	13.9	14.2	13.9	17.3	18.8	13	12.3	15.3	9.98	19	19.8	14.6	14.5
					Eosinophils	2.5	3.15	1.92	2.47	7.46	4.91	3.28	2.47	1.81	2.99	3.8	2.65	4.42	3.43	3.46	5.09	2.11	1.23	1.92	1.14	1.78	1.62	1.24	1.1
					T cells	20.9	9.8	13.5	17.9	22.7	17.7	14.2	42	6.51	8.74	12.8	19.3	18.4	43.9	21.2	19.9	37.8	38.1	21.6	32.9	17.4	46.4	51.3	42.6
					Ly6C- monocytes	3.91	4.4	2.59	3.45	6.17	2.93	5.2	4.57	4.37	4.58	4.81	4.57	6.71	2.78	6.01	4.24	3.53	4.38	3.18	2.03	5.06	1.85	1.52	2.33
					Others	5.84	33.1	55	31.45	6.49	9.89	15	5	-3.51	5.09	5.72	12.26	-0.81	4.96	9.84	11.58	6	2.69	10.52	8.51	9.96	8.61	8.58	8.21
					Ly6C DCs	1.31	1.09	0.53	0.76	0.34	1.48	0.32	0.35	3.06	2.6	4.24	3.93	0.98	0.52	0.77	0.58	1.24	1.28	0.7	1.11	0.49	0.32	0.27	0.62
	Fig.3d							Fig.3e							Fig.3f
	Granulocytes							Monocytes							T cells
	4T1 model			EO771 model				4T1 model			EO771 model				4T1 model			EO771 model
	PBS	DOX	CIS	PBS	DOX	CIS		PBS	DOX	CIS	PBS	DOX	CIS		PBS	DOX	CIS	PBS	DOX	CIS
	0.926004	1.40169	1.49049	0.899755	1.7043	1.41866		0.37884	1.94539	0.716724	1.16012	1.08879	1.17467		1.08889	1.2279		1.12855	0.543978	1.07578
	1.1797	1.66808	0.659619	0.971164	3.18961	1.65669		1.32082	2.75427	0.47099	0.912664	0.724891	1.28821		0.767849	0.86052		0.97023	0.755074	1.12043
	1.34461	1.44609	1.60465	0.513194	2.93254	1.62813		0.962457	1.6587	1.2901	1.01456	0.873362	1.23435		1.11868	1.24444		1.12855	0.726658	1.20162
	0.748414	1.31924	1.36998	1.76143	1.01877	1.69478		0.634812	1.17747	0.624573	0.885007	1.05822	1.22271		1.08889	0.747991		0.807848	0.990528	1.01894
	0.691332	0.957717	0.615856	0.776931	1.64717	1.0759		1.4744	0.890785	0.450512	0.989811	0.863173	0.85444		0.810875	0.996217		0.905277	0.929635	0.799729
	1.10994	1.45877	0.653277	1.2568	2.1518	1.13924		1.22867	0.94198	0.645051	0.978166	0.919942	0.946143		1.03593	1.08889		1.05954	0.690122	0.828146
	1.63322	1.13531	0.57019	0.820729	2.71355	2.01627		0.960093	1.4744	1.43345	1.05968	0.720524	1.49095		1.08889	0.328166	1.90548	1.08454	0.852503	0.784099
	0.718897	2.44285	1.24237	0.112116	2.77577	2.2604		1.23041	1.36557	1.0836	1.09052	1.59744	1.81044		1.05356	0.44058	1.9206	1.01739	0.792054	0.661143
	0.39644	2.17763	1.15163	1.06691	1.60036	1.89873		0.64783	1.09758	1.75706	1.15442	1.95101	1.35463		0.494014	0.645243	1.08885	0.898077	0.969669	0.735305
	0.633746	1.65416	1.79375	0.768535	1.67269	1.72694		0.836586	1.5753	1.19546	1.59744	3.60809	1.63578		0.680529	0.972905	1.65848		0.625925	0.755628
	0.356657	0.823591	1.9473	2.05244	2.99277			1.39819	1.31663	0.880862		2.4196	1.38445		0.902331	0.927536	0.877127		0.871484	0.894419
	0.67004	0.865469	0.84453		3.35443			0.687445	2.81969	2.51675		2.77316			1.1443	2.21298	2.339		0.96634
	0.582795	0.956203	0.418077		2.21519			1.08127	0.962424	1.10457		4.02982			0.89225	1.06868	2.58601		0.686435
	1.07889	1.07486	0.665154					1.15817	1.86892	0.778328					0.715816	1.00315	2.14745
	1.18329	1.63573	0.879428						1.32362	1.15351
	0.897912	1.28074
	0.883991	1.53828
	0.953596	1.23898
	1.00232	2.3109
		1.12761
		1.15545
	Fig.3g
		PBS								DOX								CIS
	NK cells	5.39	1.6	4.34	5.47	2.38	4.77	3.07	6.16	5.4	3.53	3.46	4.08	8.89	5.39	1.92	2.47	6.69	6.48	6.13	7	2.66	3.08	2.3	2.75
	Granulocytes	15.8	4.42	5.36	5.27	11.4	36	15.9	20	27.7	8.94	17.9	38.9	15.4	20.1	21.8	16.2	8.3	12.9	7.9	6.01	17.8	11.2	20.1	27.3
	Monocytes	3.08	2.35	1.1	1.23	2.24	10.4	3.8	3.31	8.53	2.8	3.49	2.66	2.12	5.51	6.62	6.28	2.09	2.92	0.94	1.46	2.08	1.29	1.42	1.4
	B cells	42.7	17.1	34	42.3	39	41.2	39.3	36.6	38.4	34	34.9	34.9	19.9	31.1	27.5	19.2	39.7	39.8	32.9	31.8	36.6	34.5	32.1	32.6
	Eosinophils					0.4	0.086	0.49	0.2					0.51	0.31	0.57	0.45					0.33	0.24	0.12	0.14
	T cells	18.1	8.27	20.3	15.7	20	29.4	29.2	29.3	26.8	19.4	19.7	21.4	13.2	29.2	27.7	14.7	18.5	22.4	23.5	14.7	32.6	27.8	32.1	38.4
	Other myeloid	3.02	2.45	2.65	1.88	4.86	16.014	3.41	3.39	6.57	2.46	4.21	6.14	3.07	6.58	4.91	3.87	2.81	3.48	1.96	2.07	2.69	3.87	4.56	3.66
	Others	11.91	63.81	32.25	28.15	19.72	-37.87	4.83	1.04	-13.4	28.87	16.34	-8.08	36.91	1.81	8.98	36.83	21.91	12.02	26.67	36.96	5.24	18.02	7.3	-6.25
	Fig.3h
		PBS												DOX													CIS
	NK cells	1.03	0.2	0.72	1.21	0.58	0.13	0.21	0.17	0.16	3.37	2.34	0.36	0.38	1.07	0.66	0.85	0.3	0.33	0.12	0.16	0.094	0.098	0.46	1.34	0.46	0.2	0.34	0.16	0.2	0.52	0.28	0.96	0.97
	Granulocytes	76.6	90.1	87.6	75.1	87.8	86.8	70	73.2	83.2	66.4	75	70.1	94.1	89.1	85.1	87.3	82.1	88	96.1	89.1	87.7	80.9	81.6	80.7	82.8	90.2	89.5	95.8	94.7	88.7	80.1	85.2	84.5
	Monocytes	2.75	1.81	1.13	1.05	0.7	1.6	2.48	1.96	1.81	0.6	0.69	0.95	0.88	3.34	2.23	1.22	1.85	1.03	0.37	1.41	2.78	1.71	0.36	0.17	0.12	0.71	0.58	0.28	0.21	0.075	0.18	0.055	0.24
	B cells	5.29	2.22	4.76	8.19	6.47	4.03	11.1	13.1	5.11	19.6	11	2.24	2.63	2.82	6.35	5.62	4.28	5.93	1.69	3.37	3.45	2.3	7.6	5.33	8.28	6.25	9.84	2.52	2.8	6.74	12.5	7.66	12.6
	Eosinophils	1.97	0.99	1.66	3.39	3.51	2.69	6.55	3.84	2.31	2.93	2.87	2.63	1.21	1.37	1.06	1.32	5.55	2.1	0.9	1.61	2.52	1.22	3.86	2.59	2.27	1.46	1.11	0.38	1.51	1.35	1.82	0.82	0.59
	T cells	3.09	0.58	1.64	1.87	1.61	1.49	3.1	3.12	1.71	4.42	4.38	0.8	1.01	1.14	2.52	2.04	1.96	1.12	0.49	1.59	1.98	0.77	3.5	5.59	1.61	3.85	2.08	1.38	1.72	4.37	3.46	5.45	3.27
	Other myeloid	4.08	1.9	1.61	1.36	1.59	1.61	1.67	1.3	5.78	2.87	3.44	22.92	0.91	2.29	1.71	1.56	2.3	1.07	0.53	2.68	1.4	13.17	2.08	3.64	3.51	1.33	1.41	1.24	0.98	1.975	6.3	2.425	3.97
	Others	5.19	2.2	0.88	7.83	-2.26	1.65	4.89	3.31	-0.08	-0.19	0.28	0	-1.12	-1.13	0.37	0.09	1.66	0.42	-0.2	0.08	0.076	-0.168	0.54	0.64	0.95	0	0	0	0	0	0	0	0

## Sheet: Supp. Fig3
	Supp. Fig 3a
		PBS							DOX							CIS
	Granulocytes	9.45	10.2	5.39	18.5	8.16	13.2	8.62	17.9	33.5	30.8	10.7	17.3	22.6	28.5	14.9	17.4	17.1	17.8	11.3
	IMs	3.01	1.95	2.46	1.3	1.86	1.44	1.72	1.73	1.02	1.45	1.47	1.96	1.56	1.17	1.06	1.47	1.21	1.6	1.64
	Ly6C DCs	4.49	3.92	3.63	3.15	4.08	3.2	2.9	2.87	1.93	1.68	2.36	2.35	2.83	1.89	2.2	2.64	1.9	3.09	2.94
	Ly6C- monocytes	7.13	6.65	6.38	5.81	9.27	6.05	5.77	9.85	3.5	5.78	3.85	4.72	5.94	4.41	3.57	4.68	5.79	6.38	7.23
	Monocytes	7.97	6.27	6.97	6.08	6.8	6.72	7.28	7.48	4.98	6	7.27	5.93	6.32	4.95	8.07	8.85	8.48	8.4	6.5
	Eosinophils	1.95	2.65	0.98	3.08	2.01	3.93	2.54	3.12	2.85	4.65	1.89	2.89	3.94	3.36	3.56	5.63	2.95	1.44	2.61
	AMs	9.64	12.7	8.89	11.7	11.1	13.4	6.64	5.15	5.47	5.62	3.84	6.61	7.78	4.25	2.1	2.54	2.06	3.57	7.32
	DCs	2.71	3.07	1.86	2.48	2.39	2.31	1.62	1.23	0.28	0.72	0.93	0.76	0.7	0.44	1.36	1.15	0.79	1.68	2.1
	B cells	21.2	19.2	29		21.7	17.1	25.7	19.6	21.8	14.7	34.1	26.7	21.9	22.4	27.8	22.4	26.2	24.7	28.3
	T cells	27.8	23.9	27.8		19.9	22.3	26.1	13.4	18.6	17.9	24.4	22.9	17	21	26.5	27.6	29.6	25.1	20.4
	NK cells	11.9	11.1	8.99		12.4	10.5	9.47	7.73	5.79	6.45	7.37	7.79	8.53	7.25	6.1	9.69	8.63	11.3	11.5
	Other CD45	-7.25	-1.61	-2.35		0.33	-0.15	1.64	9.94	0.28	4.25	1.82	0.09	0.9	0.38	2.78	-4.05	-4.71	-5.06	-1.84
	Supp. Fig 3b				Supp. Fig 3c				Supp. Fig 3d				Supp. Fig 3e				Supp. Fig 3f				Supp. Fig 3h				Supp. Fig 3i
	PBS	DOX	CIS		PBS	DOX	CIS		PBS	DOX	CIS		PBS	DOX	CIS		PBS	DOX	CIS		PBS	DOX	CIS		PBS	DOX	CIS
	1.95	3.12	3.56		9.64	5.15	2.1		7.13	9.85	3.57		2.71	1.23	1.36		21.2	19.6	27.8		11.9	7.73	6.1		3.01	1.73	1.06
	2.65	2.85	5.63		12.7	5.47	2.54		6.65	3.5	4.68		3.07	0.28	1.15		19.2	21.8	22.4		11.1	5.79	9.69		1.95	1.02	1.47
	0.98	4.65	2.95		8.89	5.62	2.06		6.38	5.78	5.79		1.86	0.72	0.79		29	14.7	26.2		8.99	6.45	8.63		2.46	1.45	1.21
	3.08	1.89	1.44		11.7	3.84	3.57		5.81	3.85	6.38		2.48	0.93	1.68		21.7	34.1	24.7		12.4	7.37	11.3		1.3	1.47	1.6
	2.01	2.89	2.61		11.1	6.61	7.32		9.27	4.72	3.44		2.39	0.76	2.1		17.1	26.7	28.3		10.5	7.79	11.5		1.86	1.96	1.64
	3.93	3.94			13.4	7.78			6.05	5.94	7.23		2.31	0.7			25.7	21.9			9.47	8.53			1.44	1.56
	2.54	3.36			6.64	4.25			5.77	4.41			1.62	0.44				22.4				7.25			1.72	1.17
	Supp. Fig 3j				Supp. Fig 3k				Supp. Fig 3l				Supp. Fig 3m				Supp. Fig 3n				Supp. Fig 3o				Supp. Fig 3p				Supp. Fig 3q				Supp. Fig 3r				Supp. Fig 3s
	granulocytes				monocytes				t cells				eosinophils				Ams				Ly6C- monocytes				DCs				b cells				nk cells				ims
	PBS	DOX	CIS		PBS	DOX	CIS		PBS	DOX	CIS		PBS	DOX	CIS		PBS	DOX	CIS		PBS	DOX	CIS		PBS	DOX	CIS		PBS	DOX	CIS		PBS	DOX	CIS		PBS	DOX	CIS
	699179	1655013	1938657		589678	691592	1049997		2056844	1238948	3447947		144275	288472	463196		713237	476163	273234		527529	910719	464497		200505	113724	176951		1568529	1812192	3617091		880448	714706	793678		222702	159954	137918
	685048	3343635	927229		421103	497054	471608		1605162	1856466	1470776		177978	284458	300017		852952	545961	135354		446625	349335	249392		206186	27946.8	61282.3		1289503	2175858	1193674		745494	577900	516370		130965	101806	78334.8
	571438	2256630	1402091		738947	439603	695306		2947306	1311483	2427011		103898	340692	241881		942502	411762	168907		676396	423484	474743		197194	52752.4	64774.9		3074528	1077028	2148232		953104	472573	707605		260805	106237	99212.3
	982417	1754162	862773		322870	1191847	407151		1606742	4000146	1216607		163559	309847	69797.4		621312	629531	173039		308532	631170	309241		131697	152465	81430.3		1752075	5590368	1197219		1001186	1208241	547716		69034.7	240992	77552.6
	658845	1575435	1230814		549037	540019	707990		713127	2085402	2222001		162289	263180	284285		896223	601944	797306		748467	429830	787503		192970	69209.9	228735		546838	2431452	3082481		335777	709401	1252598		150178	178489	30591.4
	422120	2022121			214898	565478			1531548	1521065			125677	352529			428516	696111			193472	531478			73871	62632.1			1508076	1959489			555700	763217			46049.5	111058	178631
	505822	2705254			427190	469860				1993345			149047	318935			389635	403415			338584	418602			95061.6	41765.3				2126235				688179			100930

## Sheet: Supp. Fig4
	Supp. Fig 4a			Supp. Fig 4b			Supp. Fig 4c			Supp. Fig 4d			Supp. Fig 4e					Supp. Fig 4k				Supp. Fig 4l				Supp. Fig 4m
																		PBS	DOX	CIS		PBS	DOX	CIS		PBS	DOX	CIS
	Normal Lungs	4T1-inj Lungs		Normal Lungs	4T1-inj Lungs		Normal Lungs	4T1-inj Lungs		Normal Lungs	4T1-inj Lungs		Normal Lungs	4T1-inj Lungs				0.881063	5.52159	1.65448		1.58763	4.39691	1.07732		0.864198	0.57037	1.40864
	0.686448	1.83348		0.782414	4.21759		0.591017	1.18203		0.678552	1.39702		1.10682	0.323924				1.06844	1.78206	2.57143		1.21134	1.4433	1.50516		1.27037	1.26173	1.20124
	0.965456	2.02392		0.767511	3.94933		1.35934	1.08747		1.24268	1.71102		1.09667	0.310723				1.0505	3.56811	1.57475		0.56701	1.79897	0.484536		1.26173	1.19691	1.38704
	1.24003	1.20904		1.10283	3.47243		1.14657	1.54846		1.03513	1.30921		1.07636	0.352356				0.723044	7.75415	1.19801		0.634021	1.37113	0.752577		1.26605	0.635185	1.65926
	1.13817	1.92648		0.916542	4.2772		0.945626	0.898345		0.989888	1.50346		0.888505	0.278229				1.00846	0.976744	1.12896		0.718717	0.680214	0.66738		0.782099	1.15803	0.799383
	0.969885	2.3605		1.4307	4.2772		0.957447	0.780142		1.05375	1.18414		0.831641	0.284322				1.2685	1.27484	0.710359		1.21925	1.76791	0.413904		0.87716	0.838272	0.967901
		2.54207			4.15052			0.815603			1.13358			0.204102					1.38266	1.27484		1.06203	2.12406	0.455615		0.678395	0.851235	1.01543
																			1.02748	1.7315			2.01497	0.449198			0.924691	0.635185
	Supp. Fig 4f			Supp. Fig 4g			Supp. Fig 4h			Supp. Fig 4i			Supp. Fig 4j					Supp. Fig 4n				Supp. Fig 4o				Supp. Fig 4p
																		PBS	DOX	CIS		PBS	DOX	CIS		PBS	DOX	CIS
	Normal Lungs	4T1-inj Lungs		Normal Lungs	4T1-inj Lungs		Normal Lungs	4T1-inj Lungs		Normal Lungs	4T1-inj Lungs		Normal Lungs	4T1-inj Lungs				0.918025	1.12776	1.20335		1.84812	0.591398	0.492567		1.75768	0.574516	1.58219
	1.1017	0.220339		1.30208	0.184733		0.76084	0.255454		1.08633	0.186269		0.669505	1.24613				1.07982	1.06783	1.19402		1.2164	2.24462	0.402379		0.32992	0.648464	0.854795
	1.11017	0.338983		0.743815	0.224609		1.22342	0.318973		1.03129	0.223638		1.20743	1.33514				1.04986	1.01989	1.27806		0.759409	1.49866	0.194252		0.932878	1.43345	0.567123
	1.08475	0.313559		0.992839	0.310872		1.05358	0.383872		0.880649	0.327346		1.06037	1.15325				0.900048	1.04626	1.26339		0.705645	0.819892	0.145689		1.06371	1.16041	0.706849
	0.847458	0.288136		1.03353	0.216471		1.03839	0.208506		1.05736	0.178158		1.08359	1.02554				1.05225	0.983941	1.18334		0.47043	1.24328	0.0520317		0.915813	1.1149	1.79589
	0.855932	0.279661		0.927734	0.185547		0.923778	0.230599		0.94438	0.179316		0.979102	1.12229				1.158	1.05465	1.06861		1.11001	0.692204	0.124876		0.612329	0.637088	1.42192
		0.338983			0.275065			0.186413			0.192642			1.0178				0.933867	1.28207	1.13665		1.72052	0.25669	0.0381566		1.27397	0.20137	2.23973
																		0.976558	1.18868	1.12731		1.35976	0.978196	0.166501		1.28219	0.653425	1.34384
																		1.10997	1.17			1.2557	1.92864			0.70274	0.813699
																		0.88584	1.07928			0.416254	1.18632			1.8	0.316438
																		1.00057	1.08862			0.478692	0.249752			0.328767	1.43836
																		0.935201	1.07662			0.659068	0.117939				2.29726
																			1.10463				0.0832507				0.661644
																			0.691062				0.707631
	Supp. Fig 4r							Supp. Fig 4s
		1	2	3	4
	PBS	50	28	11	11			PBS	DOX	CIS
	DOX	5	37	42	16			1	3	2
	CIS	29	47	18	6			1	2	2
								1	1	2
								1	2	2
								1	3	1
								2	3	2
								2	2	3
								3	2	1
								2	3	2
								1	3	4
								1	3	2
								2	4	3
								1	4	3
								4	4	1
								1	2	1
								2	3	1
								4	3	2
								3	2
									2
									1

## Sheet: Supp. Fig5
	Supp. Fig 5b
		pbs								dox								dox+ctx
	Granulocytes	12.8	10	13.6	15.1	9.69	12	11.6	11.1	24.8	13.2	15.3	24.4	13.2	26.8	23	19.3	18.7	13.6	18.3	15.6	15.8	21.6
	IMs	3.06	2.86	3.06	2.84	2.73	2.33	2.58	2.35	2.26	2.72	2.09	2.39	2.41	1.95	2.79	2.68	5.14	5.35	6.84	7.69	6.32	6.6	6.72
	Ly6C DCs	0.74	0.72	0.9	1.46	1.25	1.51	1.31	2.05	0.81	0.54	0.72	1.49	1.31	1.54	1.07	1.26	2.39	2.59	3.24	3.55	4.3	3.97	7.3
	Ly6C- monocytes	4.56	5.24	4.95	5.16	5.52	4.51	5.38	4.79	4.42	3.13	2.44	3.96	4.2	3.48	3.72	3.97	2.41	2.01	2.98	2.39	2.09	2.14	2.98
	Monocytes	6.22	6.08	5.67	5.49	5.46	6.24	6.39	5.33	7.21	6.25	5.35	5.81	6.78	4.41	6.14	5.99	10.6	8	7.08	6.64	9.65	6.8	8.76
	Eosinophils	1.86	1.49	1.11	1.88	1.29	1.31	1.61	1.65	1.1	2.32	1.92	1.49	2.02	1.06	2.87	2.15	0.94	0.95	1.06	0.9	2.02	2.59	0.85
	AMs	6.51	7.66	8.3	6.71	6.25	5.21	4.82	5.79	7.57	5.64	5.47	3.4	6.4	5.41	7.7	6.43	10.4	5.07	9.08	5.42	8.67	8.43	11
	DCs	0.92	0.82	0.72	0.7	0.56	0.61	0.49	0.59	0.79	0.48	0.3	0.27	0.28	0.41	0.33	0.39	0.33	0.34	0.31	0.26	0.42	0.41	0.31
	B cells		14.5	12.3	14.2	18.9	19.8	18.3	18.8	11.1	11	12.8	12.5	13.7	15.6	11.8	15.3	2.69	4.14	4.43	3.98	4.91	4.43	3.83
	T helper		22.5	22.7	20	20.7	18.3	20.1	20.9	15.3	28.4	26.4	19.7	20.1	15.3	16.1	18.9	28.8	31.8	23.7	28.5	25.3	21.8	32.8
	T cytotoxic		5.84	5.48	5.6	6.4	6.23	7.39	6.91	4.78	8.53	8.64	5.72	6.12	4.61	5.96	6.3	7.42	10.1	7.49	8.5	7.83	7.04	9.54
	Other T cells		7.96	8.22	5.6	5.1	4.97	5.71	5.29	4.12	6.47	6.96	6.38	5.58	3.79	4.64	5.3	5.58	5.8	5.11	6	6.07	5.26	7.16
	NK cells		9.18	9.6	8.49	9.13	9.21	10.3	8.22	7.81	7.82	6.47	7.76	7.85	6.16	7.46	7.57	4.32	2.74	4.27	3.35	3.8	3.5	5.46
	Other CD45		13.11	11.61	12.37	12.12	12.74	9.73	11.52	12.05	9.97	12.1	11.11	15.63	13.27	11.06	9.76	5.86	13.31	11.22	13.22	8.89	10.69
	Supp. Fig 5c				Supp. Fig 5d				Supp. Fig 5e				Supp. Fig 5f				Supp. Fig 5g
	PBS	DOX	DOX + CTX150		PBS	DOX	DOX + CTX150		PBS	DOX	DOX + CTX150		PBS	DOX	DOX + CTX150		PBS	DOX	DOX + CTX150
	1.06789	2.06904	1.56012		1.06143	1.23037	1.80887		1.09573	0.730487	1.26175		0.869007	0.66524	0.161216		1.00203	0.852487	0.471542
	0.834289	1.10126	1.13463		1.03754	1.06655	1.36519		1.09875	1.31005	1.43985		0.737158	0.659247	0.248116		1.04787	0.853579	0.29908
	1.13463	1.27646	1.52675		0.967577	0.912969	1.20819		0.941785	1.26779	1.09573		0.851027	0.767123	0.265497		0.926711	0.706222	0.466085
	1.25978	2.03567	1.30149		0.93686	0.991468	1.13311		0.971971	0.959897	1.29797		1.13271	0.749144	0.238527		0.996569	0.847029	0.365663
	0.808426	1.10126	1.31818		0.931741	1.157	1.64676		0.89047	0.959897	1.18327		1.18664	0.821062	0.294264		1.0053	0.856853	0.414782
	1.00115	2.2359	1.08458		1.06485	0.75256	1.04266		1.00216	0.715395	1.02932		1.09675	0.934932	0.265497		1.12428	0.672384	0.382036
	0.967776	1.91887	1.80207		1.09044	1.04778	1.16041		0.999138	0.805951	1.49418		1.12671	0.707192	0.229538		0.89724	0.814283	0.595977
	0.926061	1.61018			0.909556	1.02218	1.49488			0.920655				0.916952				0.82629
	Supp. Fig 5j
		with MET	wo MET
	PBS	80	20
	DOX	80	20
	DOX + CTX150	60	40

## Sheet: Fig.4
	Fig.4b													Fig.4c												Fig.4d
		S100a8	S100a9	Il-6	Gal9	Il-1b	Il4ra	Cd274	Ym1	Il10	Fkcp5				S100a8	S100a9	Il6	Gal9	Il-1b	Il4ra	Cd274	Ym1	Il10	Fkcp5				Normal					PBS			DOX
	Normal 1	-1.05718	-0.915879	-1.06496	-1.53676	-1.06508	-1.41461	-1.19033	-1.07697	-0.47589	-0.872392			M N1	-1.05611	-1.00395	-0.62217	-0.53977	-1.01971	-0.76033	-0.67827	-0.60557	-0.82054	-0.66055			M-MDSC	0.001834	0	0.074918	0.144896	0.304503	0.08519	0.377256	0.313877	0.168997	0.309409	0.069994	0.712737	0.608058	0.369129	1
	Normal 2	-1.27723	-1.19706	-1.01	-1.29265	-0.88528	-1.25227	-1.12502	-1.05658	-1.55387	-0.863477			M N2	-1.04863	-0.988512	-0.63002	-0.49997	-0.76288	-0.64099	-0.81706	-0.93414	-0.83317	-0.65893			G-MDSC	0.03212	0	0.00945	0.29887	0.2368	0.36681	0.2125	0.54459	0.84201	0.52794	0.71668	0.66649	0.68997	0.43254	1
	Normal 3	-1.5223	-1.25925	-1.03747	-1.32951	-1.62264	-1.38798	-1.19148	-1.08212	0.04215	-0.874588			M N3	-1.04977	-0.99817	-0.5492	-0.34127	-0.60465	-0.52156	-0.08327	-0.52398	-0.57218	-0.63632
	Normal 4	0.144898	0.0596251	-0.879924	-0.42119	0.0006491	-0.41874	-1.00728	-1.02892	0.71763	-0.832033			M N4	-1.06657	-1.00181	-0.15439	0.01905	-0.51031	-0.6388	-0.53815	-0.94233	1.35213	-0.59284
	Normal 5	-0.813807	-0.633109	-1.04282	-0.10037	0.689654	-0.71003	-0.691486	-1.04672	-0.17777	-0.768796			M N5	-1.05809	-1.0053	-0.49525	0.40872	2.74863	-0.06029	-0.31285	-0.05323	0.48367	-0.60999
	PBS 1	-0.405134	-0.65221	0.401566	-0.47715	-0.40864	-0.60698	0.0216108	0.29048	0.60365	-0.64839			M PBS1	0.00351	-0.801196	-0.3555	-1.04226	-0.34567	-0.50705	-0.56097	-0.95714	-0.48704	-0.56195
	PBS 2	-1.05145	-1.03564	-0.200464	-0.36009	-0.93965	-0.32316	-0.348827	-0.26109	-0.79856	-0.614426			M PBS2	-0.13142	-0.360922	0.39727	0.34065	0.69688	0.16993	0.97404	-0.50749	0.23754	0.10757
	PBS 3	1.17657	0.614565	-0.667796	0.60445	-0.633137	0.84132	0.939137	0.21434	0.22421	-0.526508			M PBS5	0.3387	0.466925	-0.29262	-0.10762	0.23787	-0.7033	0.75654	0.70821	-0.82761	-0.28907
	DOX 1	1.15045	1.69157	0.218473	1.78962	1.16954	1.72508	0.899874	1.60104	-0.15168	0.503144			M DOX1	2.33923	1.03166	-0.43663	-1.44848	-0.59535	-0.78685	-0.79019	-1.00331	-1.08861	-0.67334
	DOX 1	-0.0537111	0.453033	0.599685	0.28826	-0.226912	0.59106	-0.03223	-0.37749	0.9716	0.136592			M DOX2	1.21041	1.57912	-0.2918	-0.59554	-0.1792	-0.63953	-0.7717	0.63543	-0.32183	-0.4527
	DOX 1	1.45129	0.898822	0.45953	1.39086	-0.439741	0.00268	0.392057	1.56142	1.16661	0.42254			M DOX3	0.78358	0.296402	-0.23933	-1.3245	-1.15289	-0.92659	-0.97108	-0.90624	-1.01527	-0.55158
	DOX 2	0.0506569	-0.068205	0.824913	0.2356	1.34963	0.7803	-0.18364	0.19127	2.19198	0.615676			M DOX4	0.67042	1.11166	0.09905	1.5814	0.4417	1.44586	0.4044	1.68081	1.90365	1.24509
	DOX 3	0.67017	0.116616	1.20012	0.19483	0.846756	-0.0464	1.82543	0.74595	-1.1376	2.18892			M DOX5	-0.41953	-0.22396	-0.04041	1.23472	0.73269	1.93351	0.58886	1.11431	1.64381	1.3179
	DOX 4	0.253025	-0.0642707	-0.145996	-0.34784	0.36547	0.76044	-0.059092	-0.22744	-0.89837	0.208742			M DOX6	0.24825	0.148672	0.16062	0.43315	-0.56427	0.89564	-0.02313	0.4442	-0.35609	0.3272
	DOX 5	1.28375	1.99139	2.34514	1.36193	1.79938	1.45928	1.75128	1.55286	-0.72409	1.92499			M DOX7	0.23603	1.74937	3.45038	1.88171	0.87718	1.74036	2.82283	1.85048	0.70153	2.6895
	Fig.4f
		CD8+TIM3+			CD8+PD1+			CD8+TIGIT+				Fig.4h					Fig.4j	CD3+LAG3+			CD3+PD1+			CD3+TIGIT+			CD3+TIM3+
		PBS	DOX		PBS	DOX		PBS	DOX				PBS isolated MDSCs	DOX isolated MDSCs				PBS	DOX		PBS	DOX		PBS	DOX		PBS	DOX
		2.07509	3.76109		1.15419	3.73568		0.682927	1.62195				1.10148	1.46511				130	463		3751	5142		862	2793		1539	3552
		1.33106	1.57679		0.669604	2.3348		1.10976	2.04268				0.87208	0.923833				387	373		3908	4846		2435	2377		3029	2984
		0.866894	1.80205		0.898678	1.70925		0.792683	1.46341				1.14752	1.22486				345	557		4212	4909		2312	3137		2881	3764
		0.273038	0.846416		0.704846	1.12775		0.658537	1.03659				0.878929	1.71827				328	522		3554	4292		2157	2803		2896	3521
		0.716724	0.798635		1.12775	0.599119		1.72561	0.731707				1.35306	1.36745				455	367		6107	5387		2935	2340		3672	2665
		1.39249	0.955631		1.4185	1.71806		0.841463	1.72561				0.646938	2.18539					790			5952			4004			4885
		0.552901	0.552901		0.405286	0.977974		1.18902	0.603659					2.67048					572			4681			3187			3826
		0.791809	0.921502		1.62115	1.62996			1.45732										672			5348			3558			4286
																			471			4192			2730			3408
		1.50943	1.29074		1.13636	3.5		1.08333	3.5										727			5309			3727			4263
		0.891938	1.95111		0.844156	5.92708		1.17708	5.92708
		1.65523	1.1578		0.649351	3.94792		0.760417	3.94792
		0.235849	1.95111		1.46104	5.60417		1.02083	5.60417
		0.707547	2.42281		0.909091	6.82292		0.958333	6.82292
			0.184391			0.552083			0.552083
		1.1116	1.14661		0.989474	0.631579		1.11944	1.41031
		0.971554	1.64551		1.41053	0.989474		0.907889	1.36624
		0.971554	0.787746		0.884211	0.589474		1.34861	1.06655
		0.945295	2.03939		0.715789	1.74737		0.624063	2.35346
			1.26915			0.673684			1.94799
					0.823389	1.16706		0.582317	0.939183
					0.701671	2.27685		0.630543	0.842733
					1.56802	1.15274		0.97294	0.753516
					1.42482	1.03103		1.38647	0.695646
					0.680191	3.63007		0.642599	0.494307
					1.08831	1.07399		1.51909	0.684796
					0.608592	1.65394		0.764367	0.643804
					1.4821	1.20286		1.30208	0.848761
					0.622912	2.79952		1.1996	0.900603

## Sheet: Supp. Fig6
	Supp. Fig 6b																								Supp. Fig 6c
		CIS	CIS	CIS	CIS	CIS	CIS	CIS	CIS	DOX	DOX	DOX	DOX	DOX	DOX	DOX	DOX	PBS	PBS	PBS	PBS	PBS	PBS		PBS	DOX	CIS
	Arg1	-0.241	-0.515	-0.34	-0.46	-0.609	0.282	-0.494	-0.438	-0.616	-0.401	0.156	1.42	2.522	-0.43	-0.467	3.012	-0.541	-0.322	-0.267	-0.305	-0.322	-0.621		0.134291	0.216808	0.154986
	Il4ra	0.443	0.623	-0.43	3.052	-0.1	0.202	0.584	0.314	-1.311	-0.343	-0.239	-0.556	-0.769	-0.043	-0.942	-0.863	-0.989	1.762	0.561	0.535	-0.427	-1.066		1	0.217493	0.057039
	Nos2	-0.531	-0.724	-0.615	-0.624	-0.479	-0.627	-0.591	-0.554	-0.416	-0.356	0.321	3.039	0.228	1.289	0.169	2.371	-0.569	-0.469	-0.051	-0.498	-0.546	0.234		0.573539	0.668858	0.107672
	Nox2	-0.518	-0.595	-0.546	-1.062	0.029	-0.957	-1.01	-0.83	-0.804	0.694	2.373	1.943	1.682	-0.425	0.038	-0.463	-0.025	-0.435	1.266	0.572	-0.552	-0.375		0.59869	0.8006	0.288759
	Cd274	-0.471	-1.124	-0.482	-1.467	0.701	-1.279	-1.23	-0.715	-1.359	0.312	0.613	0.392	1.023	-0.544	1.712	1.342	-0.519	1.21	0.734	1.427	0.067	-0.343		0.14724	0.890106	0.293429
	S100a8	-0.272	-0.699	-0.532	-0.288	-0.651	-1.237	-1.171	-1.016	1.777	-0.655	0.135	1.046	1.672	-0.591	0.093	2.308	-0.602	0.853	0.79	0.176	-0.838	-0.298		0.136898	0.239794	0
	S100a9	-0.363	-0.581	-0.215	-0.377	-0.353	-0.999	-1.003	-0.785	3.173	-0.282	0.281	0.105	0.955	-0.454	0.413	2.128	-0.829	0.053	0.273	0.089	-0.7	-0.528			0.444038
	Fbp5	-0.841	-0.766	-1.007	-0.337	0.511	-0.586	-0.167	-0.479	-1.089	-0.766	0.597	-0.721	1.455	0.005	0.719	0.965	0.411	2.539	-0.219	1.713	-0.85	-1.088			0.860997
	Il-10	-0.675	-0.846	-0.249	-0.397	-0.231	-0.923	-0.972	-0.946	-0.759	-0.461	1.23	1.714	1.015	-0.816	-0.053	-0.343	-0.175	3.042	0.588	0.342	-0.22	0.136
	Tgf-b	-0.307	-0.385	-0.248	0.691	0.001	-0.557	-0.43	-1.224	-1.214	-0.348	0.388	-0.056	0.22	-0.177	-0.041	-0.999	-0.326	3.828	0.394	0.489	0.466	-0.166
	Supp. Fig 6f												Supp. Fig 6h and i
		%PD1			%TIM3			%TIGIT						pbs adj 1	pbs adj 2	pbs adj 3	dox adj 1	dox adj 2	dox adj 3
		PBS	DOX		PBS	DOX		PBS	DOX				Retnla	-0.39362	-0.408907	-0.412199	-0.409383	-0.417069	2.04118
		11.2	14.3		1.98	0.98		4	5.32				Hc	-0.502651	-0.57167	-0.535228	-0.311719	-0.0860895	2.00736
		10.1	18.9		0.7	1.45		3.91	7				C6	-0.597921	-0.731986	-0.52543	-0.203066	0.115181	1.94322
		11.3	12.5		1.28	1		4.54	5.57				Ager	-0.392343	-0.673248	-0.435139	-0.394268	-0.11375	2.00875
		12.9	25.9		1.39	2.3		4.74	5.78				Cxcl9	-0.467381	-0.177267	-0.475173	-0.467453	-0.440484	2.02776
		13	17		1.37	2.05		5.73	6.07				Tnf	-0.341194	-0.412717	-0.518006	-0.680085	-0.0431288	1.99513
		9.39	20.7		0.83	3.74		3.47	11.3				Ifi44	-0.546848	0.0379131	-0.505594	-0.519388	-0.457313	1.99123
		11.2	17.5		2.36	3.92		4.7	11.6				Tlr3	-0.885995	-0.348638	-0.560852	0.298616	-0.385018	1.88189
			27.9			4.2			15.4				Il1a	-0.410133	-0.499409	-0.461419	-0.279543	-0.384965	2.03547
	Supp. Fig 6G												Il22ra2	-0.362472	-1.25014	-0.646994	1.5181	0.762946	-0.0214365
													Csf2	-0.641746	-0.14041	-1.03507	-0.228616	0.200714	1.84513
		MFI PD1			MFI TIM3			MFI TIGIT					Il12a	-0.34479	-1.33801	-0.206375	0.471203	1.66316	-0.245188
		PBS	DOX		PBS	DOX		PBS	DOX				Ifit1	-0.983837	-0.348419	-0.881037	0.727291	-0.123424	1.60943
		409	467		156	84.7		71.6	62.9				Mbl2	-0.762675	0.0795637	-1.0491	1.74358	0.362583	-0.373949
		403	619		111	95.4		73.6	74.3				Mmp3	-1.08734	-1.03062	-0.286119	0.723494	1.44776	0.232823
		297	388		93.8	74.5		52.3	71.2				Il21	-0.794693	-0.894313	-0.273954	0.0384894	1.86787	0.0566021
		356	1083		112	160		59.4	83.5				Nlrp3	-0.955229	-0.0489011	-0.515766	-0.860357	0.839332	1.54092
		350	681		100	116		66.1	73.1				Ifit3	-0.955466	-0.695212	-0.814187	0.494717	0.370509	1.59964
		267	590		91.2	128		47	82				Birc2	-0.790496	-1.21874	-0.340447	0.351842	0.426891	1.57094
		288	430		106	97.2		49.8	69.9				C9	-1.50363	-0.197459	-0.716249	1.2007	0.659832	0.55681
			839			155			121				Ifit2	-0.65832	-1.27839	-0.257557	0.540942	0.049922	1.6034
													Ptger2	-0.72556	-1.53988	-0.0567127	0.554447	1.22246	0.54525
													C7	-0.812219	-1.43131	0.0819553	1.27508	0.808052	0.0784435
													Ccl5	-0.354415	-0.304214	-0.23861	-0.558542	-0.566964	2.02274
													Hspb1	-0.175599	-1.55878	-0.448572	0.248891	1.41753	0.516535
													Il23a	-0.544805	0.404222	-0.618349	-0.56161	-0.558358	1.8789
													Mef2c_Mm	-0.457848	-1.64487	-0.0741719	0.650231	0.267782	1.25888
													C8b	0.0661919	-1.17307	-0.864172	1.41577	0.875203	-0.319927
													Hras1	-0.652806	-0.829819	-0.533294	-0.550206	1.23007	1.33605
													Mapk1	-1.44981	-0.803288	-0.250568	0.60513	0.845374	1.05316
													Oas2	-0.831976	-0.379977	-0.795788	0.0798271	0.0514441	1.87647
													Plcb1	-0.410177	-1.1429	-0.312214	0.660748	-0.462157	1.6667
													Rps6ka5	-0.927686	-0.912502	-0.277811	0.405131	-0.0375663	1.75043
													Tslp	-0.802822	0.30541	-0.56844	-0.572715	-0.245758	1.88432
													Oasl1	-0.409347	0.0316662	-0.606708	-0.583984	-0.418394	1.98677
													Arg1	-0.583707	-0.199536	-0.0898931	-0.351349	-0.754919	1.9794
													Ptgfr	-0.544679	-1.75306	0.21686	0.78994	0.394665	0.896275
													Iigp1	-1.26236	-0.397921	-0.573375	0.240011	0.335598	1.65805
													Cxcl3	0.0758383	-1.07651	-0.379192	-0.467834	1.86346	-0.0157586
													Cysltr1	-0.933128	-1.14874	-0.310244	1.26853	0.0754648	1.04812
													Map3k7	-0.752729	-1.25395	-0.414671	0.612526	0.322207	1.48662
													Il4	-0.274733	-0.508699	-1.16806	-0.274733	0.501609	1.72461
													Ddit3	-0.372905	-1.30763	-0.102771	0.904728	1.42316	-0.544578
													Il1rap	-0.784175	-1.56374	0.268457	1.00045	0.162211	0.916798
													Bcl2l1	-0.42806	-1.44709	-0.392323	0.450381	0.310625	1.50647
													Il5	0.0470524	-1.09985	-0.257318	1.26453	-1.00721	1.0528
													Tcf4	-0.70693	-1.32806	-0.355098	1.08165	0.113647	1.19479
													Hmgb1	-0.973022	-1.33481	-0.236238	0.651021	0.941413	0.951637
													Mapk8	-1.20842	-1.21308	0.0274341	1.03647	0.867964	0.489638
													Tlr6	-0.830271	-1.26055	-0.287817	1.25001	1.03303	0.0955878
													Masp2	-0.184057	-1.67575	-0.354646	0.285384	1.17681	0.752259
													Hmgb2	-0.883566	-1.05016	0.151169	0.13636	-0.104276	1.75047
													Ifna1	-0.813618	-0.193466	-1.17935	0.649304	-0.0397533	1.57688
													Tlr4	-0.480248	-1.36172	-0.0742514	1.31411	-0.406552	1.00867
													Ppp1r12b	-1.184	-0.400289	-0.470724	-0.363584	0.927064	1.49154
													Il10	-0.335308	-0.132389	-0.283278	-0.494869	-0.749819	1.99566
													Map3k1	-1.23543	-1.11721	-0.0376598	0.343864	1.10046	0.945974
													Map2k4	-0.789189	-0.939329	-0.411994	0.994814	-0.343431	1.48913
													Il13	-0.110758	-1.64609	0.0611078	-0.110758	1.46468	0.341821
													Il1r1	-1.04596	-1.12808	-0.317349	1.13554	1.08046	0.275389
													Tnfsf14	-0.907246	-1.35138	-0.325491	0.9306	0.903076	0.750443
													Il18rap	-0.185256	-0.0551752	-0.465376	-0.501854	-0.768209	1.97587
													Ripk1	-0.577744	-1.59514	-0.0139208	0.962733	1.08401	0.140067
													Bcl6	-0.770956	-1.45065	0.206412	1.42324	0.466023	0.125929
													Creb1	0.114715	-1.69569	-0.230124	0.367782	0.0577049	1.38561
													Nfe2l2	-0.970262	-1.21836	-0.124164	1.42524	0.702228	0.185319
													Atf2	-0.767738	-1.17241	-0.463519	1.01397	0.051652	1.33804
													Nfatc3	-0.867283	-1.20807	-0.377503	0.785068	0.268736	1.39905
													Nr3c1	-0.268128	-1.79772	-0.0548905	0.951135	0.356033	0.813568
													Tgfb3	-0.583486	-1.69459	0.326206	0.572679	1.13818	0.241006
													Cd40	-0.284283	-1.75417	0.452902	0.378201	1.22216	-0.0148102
													Cd40lg	-1.12945	-0.61191	0.173527	-0.56929	1.66525	0.471871
													C1s	-0.67069	-1.40758	0.211168	1.34597	0.79764	-0.276507
													Ifnb1	-0.360669	-0.321244	-0.66293	0.0423458	1.96981	-0.667311
													Rock2	-0.130171	-1.43835	-0.862792	0.47239	0.861255	1.09767
													Mef2a	-0.98491	-1.23489	-0.00785642	0.65494	0.138559	1.43415
													C4a	0.152468	-1.71151	-0.121761	0.807931	1.14318	-0.270308
													Tnfaip3	-1.16331	-1.09459	-0.000794851	0.303279	0.506109	1.4493
													Cd86	-0.157855	-1.35565	-0.817832	0.421211	1.43815	0.471979
													Ccl24	-0.786481	0.783329	-1.58557	0.0835341	0.513813	0.991376
													Il6ra	-1.15631	-0.845412	0.393132	1.64728	0.179895	-0.218589
													Map3k5	-0.850004	-1.43366	-0.140989	0.493655	0.748489	1.1825
													Il22	0.394989	-0.354184	-0.917289	-0.917289	1.74154	0.05223
													Gnaq	-0.49719	-1.62738	-0.112334	1.11567	0.230093	0.891141
													C2	-0.0345006	-1.45616	-0.278864	0.756185	1.43279	-0.419457
													Nox1	-0.166293	-1.28365	-0.586582	0.773377	1.5217	-0.258552
													Mmp9	-0.409304	0.559714	-0.67783	-0.776419	-0.489771	1.79361
													C8a	-0.00225175	-1.0358	-0.468363	1.86219	0.119342	-0.475118
													Jun	-0.648159	-1.18843	0.335394	1.0484	1.18905	-0.736247
													Masp1	0.114668	0.0223964	1.47877	0.582835	-1.24568	-0.952981
													Tyrobp	1.5088	0.937835	-0.243078	-1.00941	-0.434317	-0.759836
													C1qb	1.39586	1.13536	-0.391043	-0.944599	-0.634144	-0.561436
													Cxcl5	-0.587407	2.01314	-0.388468	-0.504964	-0.431482	-0.100814
													C1qa	1.74196	0.595063	-0.45544	-0.962862	-0.625103	-0.293613
													Fxyd2	0.788439	-0.8229	1.66184	-0.523448	-0.719518	-0.384416
													Itgb2	-0.278543	1.96893	-0.417308	-0.666004	-0.652639	0.045563
													Ccl22	1.99351	-0.272494	-0.0438448	-0.646199	-0.496225	-0.534743
													Ccl21a	1.93872	-0.580514	0.188493	-0.326703	-0.515419	-0.70458

[truncated: 7 more sheets: Supp. Fig7, Fig.5, Fig.6, Supp. Fig8, Supp. Fig9, Fig.7, Fig.8]
